# Supplementary material for: The Extracellular Metabolome Stratifies Low and High Risk Potentially Premalignant Oral Keratinocytes and Identifies Citrate as a Potential Non-Invasive Marker of Tumour Progression
Source: Cancers (Basel). 2021 Aug 21;13(16):4212. doi: 10.3390/cancers13164212 (PMC8394991; doi:10.3390/cancers13164212)
Supplement: Supplementary file 1 [file cancers-13-04212-s001.zip]

Archive with 1 entries (1 files):
- cancers-1349853-supplementary.pdf
